# Supplementary material for: Atlas of prostate cancer heritability in European and African-American men pinpoints tissue-specific regulation
Source: Nat Commun. 2016 Apr 7;7:10979. doi: 10.1038/ncomms10979 (PMC4829663; doi:10.1038/ncomms10979)
Supplement: Supplementary Data 1 — Estimates of partitioned heritability from all analyzed annotations, with corresponding web resource [file ncomms10979-s2.xlsx]

## Sheet: Sheet Titles & Legends
Sheet Name	Title	Legend
PRCA	Partitioned heritability from prostate-cancer relevant annotations	Annotation size and corresponding estimate of SNP-heritability is listed for functional annotations with expected PrCa relevance (Hazelette et al.; Pomerantz et al.). Significance was established by likelihood ratio test against a model with zero heritability. Annotations with P < 0.05/544 are highlighted.
DNAse	Partitioned heritability from cell-type specific DNAse hyersensitivity site (DHS) annotations	Annotation size and corresponding estimate of SNP-heritability is listed for DHS peaks from ENCODE/ROADMAP. Significance was established by likelihood ratio test against a model with zero heritability. Annotations with P < 0.05/544 are highlighted.
H3K4me1	Partitioned heritability from cell-type specific H3K4me1 annotations	Annotation size and corresponding estimate of SNP-heritability is listed for H3K4me1 peaks from ENCODE/ROADMAP. Significance was established by likelihood ratio test against a model with zero heritability. Annotations with P < 0.05/544 are highlighted.
H3K4me3	Partitioned heritability from cell-type specific H3K4me3 annotations	Annotation size and corresponding estimate of SNP-heritability is listed for H3K4me3 peaks from ENCODE/ROADMAP. Significance was established by likelihood ratio test against a model with zero heritability. Annotations with P < 0.05/544 are highlighted.
H3K9ac	Partitioned heritability from cell-type specific H3K9ac annotations	Annotation size and corresponding estimate of SNP-heritability is listed for H3K9ac peaks from ENCODE/ROADMAP. Significance was established by likelihood ratio test against a model with zero heritability. Annotations with P < 0.05/544 are highlighted.
H3K27ac	Partitioned heritability from cell-type specific H3K27ac annotations	Annotation size and corresponding estimate of SNP-heritability is listed for H3K27ac peaks from ENCODE/ROADMAP. Significance was established by likelihood ratio test against a model with zero heritability. Annotations with P < 0.05/544 are highlighted.
Segmentations	Partitioned heritability from Segway-chromHMM predicted elements	Annotation size and corresponding estimate of SNP-heritability is listed for Segway-chromHMM states (segmentations) from ENCODE/ROADMAP. Significance was established by likelihood ratio test against a model with zero heritability. Annotations with P < 0.05/544 are highlighted.
Hierarchy	Ordering of significant annotations for selected model	Annotation size and corresponding estimate of SNP-heritability is listed for significant annotations selected for the main model. Left-most column indicates model category (see Table 1). Remaining entries are identical to the corresponding marginal estimates from previous sheets.
Conditional	Partitioned heritability of marginally significant annotations with selected model	Annotation size and corresponding estimate of SNP-heritability is listed for all marginally significant annotations in a model with significant annotations from "selected model" (Table 1). Significance was established by likelihood ratio test against a model with zero heritability. Annotations with P < 0.05/544 are highlighted.
Web Resources	Source files for annotaitons used in the manuscript

## Sheet: PRCA
	Annotation	% SNPs	% h2g	(se)	PV
462	LNCaP.H3K27ac.plusDHT	0.02855	0.221502	0.0162174	1.21453e-32
461	LNCaP.H3K27ac	0.02725	0.203575	0.0158041	6.6246e-29
8	ARBS	0.01475	0.107359	0.0119586	9.62346e-15
458	LNCaP.DNaseI.ENCODE.plusminusAndrogen	0.04245	0.149167	0.0158981	1.91261e-11
477	PrEC.DNAseI	0.0118	0.064	0.00989949	1.34214e-07
460	LNCaP.FOXA1.plusminus.DHT	0.02605	0.094419	0.0130671	1.67571e-07
463	LNCaP.H3K4me1.plusminus.DHT	0.03735	0.112561	0.0144828	2.06758e-07
543	ARBS LNCaP	0.0015	0.032	0.008	0.000137568
465	LNCaP.TCF7L2	0.0042	0.021	0.008	0.0357288
481	RWPE1.DNAseI	0.0098	0.022	0.00777818	0.116766

## Sheet: DNAse
	Annotation	% SNPs	% h2g	(se)	PV
459	DNAse Prostate cancer (LnCAP)	0.031	0.166547	0.0155082	2.32341e-18
419	DNAse Mammary epithelium	0.02565	0.128078	0.013775	1.03968e-13
418	DNAse Promyelocytic leukemia	0.02795	0.1195	0.0127279	6.34539e-13
478	DNAse Prostate epithelium (PrEC)	0.02835	0.1215	0.0141421	4.49711e-11
464	DNAse LnCAP	0.0152	0.0867422	0.0109431	6.24807e-11
398	DNAse Colorectal carcinoma	0.01995	0.0939793	0.0119586	5.99765e-10
11	DNAse Colorectal cancer	0.0156	0.0786912	0.0102348	7.07521e-10
399	DNAse Esophageal epithelium	0.03575	0.128279	0.0151905	1.12033e-09
21	DNAse All ENCODE/ROADMAP	0.24475	0.431157	0.0314603	3.11993e-09
511	DNAse Prostate cancer (LNCaP Androgen)	0.008	0.058	0.00848528	3.80266e-09
537	DNAse Prostate cancer (LnCAP)	0.0187	0.0844092	0.0116512	1.70355e-08
411	DNAse Liver carcinoma	0.01255	0.064	0.00919239	2.18065e-08
479	DNAse PrEC	0.01535	0.0745	0.0106066	2.45102e-08
482	DNAse Small airway epithelium	0.03415	0.114781	0.0144828	2.58578e-08
1	DNAse Aveolar epithelium cancer	0.02215	0.087	0.0120208	6.85966e-08
487	DNAse Mammary epithelium	0.03435	0.111536	0.0144828	9.84684e-08
476	DNAse Pancreatic carcinoma	0.02685	0.0933431	0.0126691	1.53389e-07
400	DNAse HeLa	0.02955	0.1	0.013435	1.57341e-07
472	DNAse Epidermal keratinocytes	0.02635	0.0895	0.0127279	6.99391e-07
434	DNAse Renal cortex	0.03605	0.104501	0.0144828	2.28591e-06
523	DNAse Breast epithelial cancer	0.00845	0.0453283	0.0081087	5.41596e-06
466	DNAse Mammary gland cancer	0.023	0.076	0.0120208	1.0384e-05
538	DNAse Mammary gland cancer	0.0132	0.0549644	0.00952632	1.16463e-05
512	DNAse Mammary gland cancer	0.00925	0.0439358	0.0081087	1.88909e-05
25	DNAse Fetal muscle	0.05595	0.1275	0.0169706	2.48537e-05
527	DNAse Aveolar epithelium cancer	0.0113	0.049	0.00919239	4.10979e-05
541	DNAse Lung fibroblast	0.03105	0.0872825	0.013775	4.46077e-05
26	DNAse Fetal skin	0.03045	0.0845	0.013435	5.74455e-05
438	DNAse Myoblasts	0.05605	0.122	0.0169706	0.00010185
508	DNAse iPS cells	0.01085	0.043	0.00848528	0.000151307
480	DNAse Renal proximal tubule epithelium	0.0357	0.0888906	0.0144828	0.000240016
393	DNAse Cardiac fibroblasts	0.04365	0.0991751	0.0151905	0.000256919
500	DNAse Lymphblastoid cell line (GM19240)	0.011	0.0415	0.00848528	0.000325066
449	DNAse iPS cells	0.0237	0.0639101	0.0116512	0.000558194
531	DNAse Liver carcinoma	0.01135	0.0411406	0.00881764	0.000728772
539	DNAse Epidermal keratinocytes	0.01415	0.0475	0.00989949	0.000754801
439	DNAse Myoblasts	0.04875	0.1035	0.0162635	0.000761443
436	DNAse Renal glomerular endothelium	0.0266	0.0664861	0.0123592	0.00124992
542	DNAse lung fibroblast	0.0474	0.0975	0.0155564	0.00127945
515	DNAse Myometrium	0.0103	0.0375	0.00848528	0.00134804
519	DNAse Tracheal epithelial cells	0.01775	0.0493112	0.0102348	0.00204431
532	DNAse Mammary epithelial cells	0.0222	0.057	0.0113137	0.00209858
389	DNAse Amniotic epithelial cells	0.03695	0.0808906	0.0144828	0.00241339
3	DNAse Fibroblast	0.0254	0.0627292	0.0123592	0.00252481
485	DNAse Neuroblastoma	0.012	0.0375	0.00848528	0.00265403
520	DNAse Fibroblasts (Progeria patient)	0.01325	0.0405	0.00919239	0.00303265
516	DNAse Osteoblasts	0.0263	0.0628581	0.0123592	0.00309683
387	DNAse Embryonic stem cells (H9)	0.0239	0.057789	0.0116512	0.0036302
447	DNAse Lung fibroblasts	0.0384	0.0795	0.0141421	0.00365837
6	DNAse Fibroblast	0.0308	0.0695	0.013435	0.00397007
433	DNAse Pulmonary fibroblasts	0.02945	0.066	0.0127279	0.00408349
27	DNAse Fetal spleen	0.0383	0.0785	0.0141421	0.00447515
452	DNAse T cell leukemia	0.03095	0.0668985	0.0126691	0.00454697
22	DNAse Fetal muscle	0.07255	0.1235	0.0180208	0.00469415
420	DNAse Mammary fibroblasts	0.0318	0.0695	0.013435	0.00501455
492	DNAse Fibroblasts	0.02905	0.0644569	0.0126691	0.00519405
518	DNAse Pancreatic islets	0.0117	0.035901	0.00881764	0.00605834
530	DNAse HeLa	0.012	0.0361821	0.00881764	0.00609792
395	DNAse Cardiac myocytes	0.0381	0.0775494	0.0144828	0.00645193
12	DNAse CD14+ cells	0.02665	0.059	0.0120208	0.00712029
44	DNAse Embryonic stem cells (H1)	0.0303	0.0643385	0.0126691	0.00721552
18	DNAse CD56+ cells	0.02555	0.0555	0.0113137	0.00811539
413	DNAse ES-derived T0 cells	0.04275	0.0827568	0.0151905	0.00844662
525	DNAse Urothelium	0.0088	0.029	0.00777818	0.00940391
28	DNAse Fetal testes	0.0398	0.076	0.0141421	0.0104755
417	DNAse Iris pigment epithelial cells	0.0399	0.0775	0.0148492	0.0113377
524	DNAse Naive T cell	0.01245	0.0347604	0.00881764	0.0113998
448	DNAse iPS cells	0.0262	0.0564207	0.0119586	0.0115002
510	DNAse Endometrial cancer (Tamoxifen)	0.0078	0.0261674	0.0073994	0.0130543
483	DNAse Skeletal muscle	0.0375	0.073415	0.0144828	0.013144
445	DNAse Umbilical vein endothelium	0.028	0.0585726	0.0123592	0.0133735
31	DNAse Lymophblastoid cell line	0.0259	0.0546973	0.0116512	0.0134505
505	DNAse Embryonic myoblasts	0.0078	0.0259547	0.0073994	0.0141456
421	DNAse Microvascular endothelium	0.0215	0.048	0.0113137	0.0191657
23	DNAse Fetal muscle	0.0425	0.0755	0.0141421	0.0196244
474	DNAse NPC??	0.01825	0.041	0.00989949	0.0215563
450	DNAse iPS cells	0.0299	0.058186	0.0123592	0.0220995
499	DNAse Lymphblastoid cell line (GM19239)	0.0067	0.0215801	0.00668965	0.026125
414	DNAse Foreskin fibroblast	0.0401	0.073	0.0148492	0.0267188
502	DNAse HeLa	0.00705	0.0218177	0.00668965	0.0272762
491	DNAse Chorion	0.0112	0.0296034	0.00839725	0.0284081
470	DNAse Dermal fibroblasts	0.0449	0.078186	0.0151905	0.0284345
475	DNAse Embryonal carcinoma	0.0319	0.0602438	0.0130671	0.030076
415	DNAse Foreskin fibroblast	0.04285	0.075	0.0148492	0.0303805
391	DNAse Astrocytes	0.05465	0.0895	0.0162635	0.0321259
507	DNAse Hepatocelluar carcinoma	0.01085	0.0281962	0.0081087	0.0324184
396	DNAse Conjunctival fibroblasts	0.026	0.0523149	0.0123592	0.0332405
390	DNAse Astrocytes	0.04895	0.0825893	0.0158981	0.0343506
423	DNAse Microvascular endothelial cells	0.03975	0.0696468	0.0144828	0.0389887
536	DNAse Leukemia	0.0113	0.0285	0.00848528	0.0426584
498	DNAse Lymphblastoid cell line (GM19238)	0.00825	0.0225	0.00707107	0.043878
431	DNAse Pulmonary artery fibroblasts	0.03815	0.0665	0.0141421	0.0450007
503	DNAse Hepatocytes	0.00985	0.0251639	0.00768221	0.0462147
494	DNAse Glioblastoma	0.011	0.0269359	0.0081087	0.049382
38	DNAse Lymophblastoid cell line	0.01955	0.039	0.00989949	0.0494436
504	DNAse Pancreatic duct cells	0.00875	0.0232624	0.0073994	0.0498441
435	DNAse Renal epithelium	0.0342	0.06	0.013435	0.0548133
13	DNAse CD19+ cells	0.0175	0.0355945	0.00952632	0.0575086
467	DNAse Mesendoderm	0.03525	0.0612313	0.013775	0.0592789
2	DNAse Fibroblast	0.029	0.0525	0.0127279	0.0648437
17	DNAse CD4+ cells	0.01995	0.0387245	0.0102348	0.0665976
15	DNAse CD3+ cells	0.01305	0.0285	0.00848528	0.0686373
529	DNAse Embryonic stem cells (H1)	0.0131	0.0285	0.00848528	0.0695381
10	DNAse Fibroblast	0.03375	0.0575	0.013435	0.0770999
526	DNAse Urothelium	0.0118	0.0268818	0.00881764	0.0871899
534	DNAse Skeletal muscle myotube	0.02175	0.041	0.0113137	0.0888537
14	DNAse CD34+ cells	0.0229	0.0419514	0.0112476	0.0902994
509	DNAse Endometrial cancer (Estradiol)	0.0083	0.02	0.00707107	0.0979996
412	DNAse Embryonic stem cells	0.02285	0.0409522	0.0109431	0.0980836
7	DNAse Aortic adventitial cells	0.0362	0.0581288	0.013775	0.111401
451	DNAse iPS cells	0.0286	0.0480147	0.0123592	0.116214
521	DNAse Prostate (RWPE1)	0.0098	0.022	0.00777818	0.116766
471	DNAse Dermal fibroblasts	0.0366	0.0580775	0.013775	0.118957
425	DNAse Microvascular endothelial cells	0.0299	0.0495	0.0127279	0.123579
446	DNAse Villous mesenchymal fibroblast	0.03685	0.0575	0.013435	0.124287
24	DNAse Fetal muscle	0.04025	0.0608213	0.013775	0.135338
430	DNAse Pulmonary artery epithelial cells	0.02135	0.037	0.0106066	0.140079
468	DNAse Promyelocytic leukemia	0.0261	0.0432881	0.0116512	0.140154
484	DNAse Neuroepithelioma	0.02835	0.046186	0.0123592	0.148984
469	DNAse Astrocytes	0.0403	0.061	0.0144828	0.152922
416	DNAse Gingival fibroblast	0.02645	0.0435	0.0120208	0.156082
506	DNAse Trophoblast cell line	0.008	0.018	0.00707107	0.157299
392	DNAse Brain microvascular epithelium	0.04705	0.0681049	0.0151905	0.165729
496	DNAse Lymphblastoid cell line (GM12892)	0.0089	0.0191448	0.0073994	0.166192
437	DNAse Retinal pigment endothelium	0.0409	0.0604756	0.0144828	0.176487
490	DNAse Aortic smooth muscle	0.01075	0.0010724	0.0073994	0.190911
422	DNAse Microvascular endothelial cells	0.0342	0.0515	0.013435	0.197858
535	DNAse Umbilical vein epithelium	0.01155	0.0216981	0.0081087	0.210749
388	DNAse Astrocytes	0.03525	0.0505	0.013435	0.256337
501	DNAse Embryonic stem cells (H9)	0.00885	0.0172398	0.0073994	0.256857
473	DNAse Lung fibroblasts	0.0426	0.0587562	0.0144828	0.264615
20	DNAse CMK leukemia line	0.0194	0.0307078	0.0102348	0.269227
528	DNAse Lymphblastoid cell line (GM12878)	0.01045	0.0185	0.00777818	0.300694
9	DNAse Neuroblastoma	0.03525	0.0489061	0.0133793	0.307403
394	DNAse Cardiac fibroblasts	0.03295	0.0459328	0.0130671	0.320443
495	DNAse Lymphblastoid cell line (GM12891)	0.00725	0.0137403	0.00668965	0.331944
489	DNAse Pancreatic cancer (8988T)	0.01145	0.0193057	0.0081087	0.332648
427	DNAse Microvascular endothelial cells	0.03635	0.0485	0.013435	0.365809
426	DNAse Microvascular endothelial cells	0.0261	0.0365615	0.0116512	0.369246
428	DNAse Microvascular endothelial cells	0.0279	0.0385	0.0120208	0.377883
5	DNAse Fibroblast	0.02435	0.0333798	0.0116512	0.438333
397	DNAse Choroid plexus epithelial cells	0.0387	0.0493338	0.013775	0.440137
432	DNAse Periodontal ligament fibroblasts	0.0342	0.044	0.013435	0.465735
488	DNAse Retinoblastoma	0.0371	0.0445	0.013435	0.581771
429	DNAse Cilliary epithelial cells	0.0381	0.0451156	0.013775	0.61054
440	DNAse Th17 T cells	0.0117	0.015	0.00777818	0.671373
517	DNAse De-differentiated pancreatic islets	0.01315	0.01	0.00848528	0.710465
19	DNAse CD8+ cells	0.01555	0.0185	0.00848528	0.728095
424	DNAse Microvascular endothelial cells	0.0229	0.0265	0.0106066	0.7343
486	DNAse Trophoblast	0.0248	0.0285	0.0113137	0.74364
513	DNAse Medulloblastoma	0.015	0.0121406	0.00881764	0.745723
540	DNAse Th1 T cells	0.01995	0.0231378	0.0102348	0.755448
493	DNAse Fibroblasts (Parkinson's patient)	0.01765	0.0205	0.00989949	0.773428
457	DNAse K562 leukemia cell line	0.027	0.0302734	0.0116512	0.778749
30	DNAse Lymophblastoid cell line	0.0227	0.025	0.0106066	0.828328
497	DNAse Lymphblastoid cell line (GM18507)	0.0064	0.008	0.008	0.841481
522	DNAse Stellate	0.01025	0.0112398	0.0073994	0.893584
514	DNAse Melanocytes	0.0187	0.02	0.00989949	0.895522
4	DNAse Fibroblast	0.0352	0.0335	0.013435	0.899308
29	DNAse Lymophblastoid cell line	0.01675	0.0175	0.00919239	0.934973
533	DNAse Myoblasts	0.0204	0.0203077	0.0109431	0.99327
16	DNAse CD3+ cells	0.01495	0.015	0.00848528	0.995298

## Sheet: H3K4me1
	Annotation	% SNPs	% h2g	(se)	PV
208	H3K4me1 Penis Foreskin Keratinocyte Primary Cells	0.0784	0.246	0.0205061	3.00368e-16	3.13776	0.261557
207	H3K4me1 Penis Foreskin Fibroblast Primary Cells	0.10535	0.2405	0.0205061	4.3769e-11
175	H3K4me1 Rectal Mucosa	0.05005	0.1555	0.0162635	8.94042e-11
220	H3K4me1 Fetal Intestine Small	0.05005	0.144639	0.0155082	1.06532e-09
219	H3K4me1 Fetal Intestine Large	0.04305	0.13	0.0148492	4.75527e-09
153	H3K4me1 Duodenum Mucosa	0.07205	0.171882	0.0180208	3.02757e-08
185	H3K4me1 H1 Derived Mesenchymal Stem Cells	0.03125	0.0975	0.0127279	1.93901e-07
463	PRCA_BED: LNCaP.H3K4me1.plusminus.DHT	0.03735	0.112561	0.0144828	2.06758e-07
178	H3K4me1 Stomach Mucosa	0.05	0.1295	0.0155564	3.21386e-07
151	H3K4me1 Colonic Mucosa	0.0309	0.095	0.0127279	4.74935e-07
200	H3K4me1 Breast Myoepithelial Cells	0.0674	0.146588	0.0169264	2.89206e-06
164	H3K4me1 hESC Derived CD56+ Mesoderm Cultured Cells	0.0583	0.131528	0.0162174	6.3192e-06
192	H3K4me1 Pancreas	0.03575	0.0927708	0.0130671	1.27895e-05
201	H3K4me1 Breast vHMEC	0.048	0.117067	0.0158981	1.39684e-05
173	H3K4me1 Muscle Satellite Cultured Cells	0.0886	0.172028	0.0194358	1.76689e-05
140	H3K4me1 CD4+ CD25- CD45RA+ Naive Primary Cells	0.04845	0.1045	0.0141421	7.39104e-05
188	H3K4me1 iPS DF 19 11 Cell Line	0.0099	0.0405	0.00777818	8.35142e-05
171	H3K4me1 Mesenchymal Stem Cell Derived Adipocyte Cultured Cells	0.10395	0.184	0.0205061	9.47265e-05
163	H3K4me1 hESC Derived CD56+ Ectoderm Cultured Cells	0.057	0.118133	0.0158981	0.000120398
122	H3K4me1 Adipose Derived Mesenchymal Stem Cell Cultured Cells	0.1417	0.2255	0.0226274	0.000212669
143	H3K4me1 CD4+ CD25- IL17- PMA-Ionomycin stimulated MACS purified Th Primary Cells	0.066	0.124178	0.0158981	0.0002528
222	H3K4me1 Fetal Muscle Trunk	0.05005	0.100372	0.013775	0.000259059
138	H3K4me1 CD3 Primary Cells	0.0415	0.0880277	0.0130671	0.000369917
172	H3K4me1 Mobilized CD34 Primary Cells	0.0863	0.150088	0.0180208	0.000400576
126	H3K4me1 Bone Marrow Derived Mesenchymal Stem Cell Cultured Cells	0.1047	0.1755	0.0205061	0.000555146
204	H3K4me1 Neurosphere Cultured Cells Cortex Derived	0.08975	0.155003	0.0190526	0.000615099
149	H3K4me1 CD8 Naive Primary Cells	0.0414	0.0854336	0.0130671	0.000752248
183	H3K4me1 H1 BMP4 Derived Trophoblast Cultured Cells	0.06035	0.1145	0.0162635	0.000869862
125	H3K4me1 Adult Liver	0.07215	0.1285	0.0169706	0.000898707
225	H3K4me1 Fetal Thymus	0.0483	0.0945	0.0141421	0.00108758
212	H3K4me1 Placenta Chorion Smooth	0.0106	0.0355	0.00777818	0.00136826
134	H3K4me1 CD15 Primary Cells	0.04495	0.0888082	0.013775	0.00145307
216	H3K4me1 CD3 Primary Cells	0.0405	0.0820146	0.0130671	0.00148796
187	H3K4me1 IMR90 Cell Line	0.06255	0.1135	0.0162635	0.00173153
223	H3K4me1 Fetal Placenta	0.0319	0.068	0.0120208	0.00267223
221	H3K4me1 Fetal Muscle Leg	0.06025	0.105349	0.0151905	0.00298854
150	H3K4me1 Chondrocytes from Bone Marrow Derived Mesenchymal Stem Cell Cultured Cells	0.12605	0.1905	0.0219203	0.00328005
184	H3K4me1 H1 Cell Line	0.0154	0.042	0.00919239	0.00380733
147	H3K4me1 CD4 Naive Primary Cells	0.04265	0.0804058	0.0130671	0.00386013
148	H3K4me1 CD8 Memory Primary Cells	0.0425	0.079689	0.0130671	0.00442728
205	H3K4me1 Neurosphere Cultured Cells Ganglionic Eminence Derived	0.0947	0.146973	0.0194358	0.00715555
217	H3K4me1 CD56 Primary Cells	0.03985	0.0735	0.0127279	0.00819826
167	H3K4me1 HUES6 Cell Line	0.086	0.1345	0.0190919	0.0110743
169	H3K4me1 iPS-18 Cell Line	0.0714	0.116	0.0176777	0.0116373
145	H3K4me1 CD4+ CD25- Th Primary Cells	0.05245	0.0875	0.0141421	0.013197
213	H3K4me1-4star	0.0226	0.0482266	0.0109431	0.0191902
123	H3K4me1 Adipose Nuclei	0.1253	0.1725	0.0212132	0.0260793
181	H3K4me1 Gastric	0.01485	0.033	0.00848528	0.0324358
131	H3K4me1 Brain Inferior Temporal Lobe	0.06525	0.1	0.0162635	0.032623
132	H3K4me1 Brain Mid Frontal Lobe	0.0051	-0.00449412	0.00455554	0.0352015
130	H3K4me1 Brain Hippocampus Middle	0.0737	0.1075	0.0169706	0.0464057
159	H3K4me1 Fetal Lung	0.10815	0.1475	0.019799	0.0468698
199	H3K4me1 Breast Luminal Epithelial Cells	0.0021	0.012	0.005	0.0477035
139	H3K4me1 CD4+ CD25+ CD127- Treg Primary Cells	0.0346	0.0572587	0.0116512	0.0518046
210	H3K4me1 Peripheral Blood Mononuclear Primary Cells	0.008	-0.00270769	0.00552547	0.0526378
211	H3K4me1 Placenta Amnion	0.00585	0.0174138	0.00597928	0.0531157
155	H3K4me1 ES-I3 Cell Line	0.0611	0.0920326	0.0166057	0.0624953
209	H3K4me1 Penis Foreskin Melanocyte Primary Cells	0.08055	0.113441	0.0180208	0.0679743
177	H3K4me1 Skeletal Muscle	0.09685	0.129598	0.0180208	0.0691818
146	H3K4me1 CD4 Memory Primary Cells	0.05365	0.0782562	0.013775	0.074051
180	H3K4me1 Esophagus	0.0059	0.0164414	0.00597928	0.0779028
186	H3K4me1 H1 Derived Neuronal Progenitor Cultured Cells	0.0183	0.0348329	0.00952632	0.0826531
174	H3K4me1 Pancreatic Islets	0.0126	0.026283	0.0081087	0.0915168
182	H3K4me1 H1 BMP4 Derived Mesendoderm Cultured Cells	0.0066	-0.0019292	0.00526804	0.105437
170	H3K4me1 iPS-20b Cell Line	0.0216	0.0385	0.0106066	0.111082
166	H3K4me1 HUES64 Cell Line	0.0771	0.1045	0.0183848	0.136129
191	H3K4me1 Ovary	0.0119	0.0015	0.00707107	0.14135
142	H3K4me1 CD4+ CD25- IL17+ PMA-Ionomcyin stimulated Th17 Primary Cells	0.05045	0.0706544	0.013775	0.142445
136	H3K4me1 CD34 Cultured Cells	0.0452	0.064	0.013435	0.161715
218	H3K4me1 Fetal Adrenal Gland	0.0624	0.0844669	0.0158981	0.165131
137	H3K4me1 CD34 Primary Cells	0.04065	0.0580131	0.0130671	0.183926
133	H3K4me1 Brain Substantia Nigra	0.05525	0.0728906	0.0144828	0.223208
202	H3K4me1 CD8 Naive Primary Cells	0.0314	0.0450759	0.0112476	0.224024
215	H3K4me1 CD19 Primary Cells	0.0501	0.0667188	0.013775	0.227645
152	H3K4me1 Colon Smooth Muscle	0.05815	0.0749275	0.0144828	0.246683
214	H3K4me1 CD14 Primary Cells	0.0507	0.067	0.0141421	0.249081
197	H3K4me1 Thymus	0.0125	0.0200498	0.0073994	0.307576
203	H3K4me1 H1 Cell Line	0.01525	0.0242205	0.00881764	0.308997
165	H3K4me1 HUES48 Cell Line	0.0838	0.1025	0.0183848	0.309084
161	H3K4me1 H9 Derived Neuron Cultured Cells	0.0502	0.0653719	0.0151905	0.317903
124	H3K4me1 Adult Kidney	0.01315	0.0208264	0.0081087	0.343797
129	H3K4me1 Brain Cingulate Gyrus	0.05855	0.0715	0.0148492	0.383155
198	H3K4me1 Breast Fibroblast Primary Cells	0.0168	0.009	0.00919239	0.396144
135	H3K4me1 CD19 Primary Cells	0.0453	0.0563256	0.0130671	0.398803
189	H3K4me1 Left Ventricle	0.03905	0.0293931	0.0119586	0.419361
206	H3K4me1 Pancreatic Islets	0.00885	0.0141879	0.00668965	0.424913
141	H3K4me1 CD4+ CD25- CD45RO+ Memory Primary Cells	0.04275	0.0525008	0.0123592	0.430141
127	H3K4me1 Brain Angular Gyrus	0.01795	0.0248818	0.00881764	0.431793
154	H3K4me1 Duodenum Smooth Muscle	0.00945	0.0146077	0.00668965	0.440705
224	H3K4me1 Fetal Stomach	0.05235	0.0595	0.0141421	0.613151
168	H3K4me1 iPS-15b Cell Line	0.0421	0.04759	0.013775	0.690225
144	H3K4me1 CD4+ CD25int CD127+ Tmem Primary Cells	0.0202	0.017	0.00848528	0.706082
193	H3K4me1 Psoas Muscle	0.0065	0.00442308	0.00552547	0.707005
158	H3K4me1 Fetal Heart	0.0647	0.069	0.0148492	0.77214
162	H3K4me1 hESC Derived CD184+ Endoderm Cultured Cells	0.01585	0.0136613	0.00881764	0.803969
160	H3K4me1 H9 Derived Neuronal Progenitor Cultured Cells	0.03515	0.032	0.0127279	0.804531
128	H3K4me1 Brain Anterior Caudate	0.05835	0.0615	0.0148492	0.832004
190	H3K4me1 Lung	0.02655	0.0244159	0.0105361	0.839488
176	H3K4me1 Rectal Smooth Muscle	0.0166	0.018	0.00848528	0.868951
156	H3K4me1 ES-WA7 Cell Line	0.0022	0.003	0.005	0.872881
196	H3K4me1 Spleen	0.0683	0.07	0.0155564	0.91298
157	H3K4me1 Fetal Brain	0.0359	0.0367549	0.0112476	0.939416
179	H3K4me1 Stomach Smooth Muscle	0.03635	0.0355615	0.0116512	0.946042
194	H3K4me1 Right Atrium	0.01605	0.0155	0.00848528	0.948319
195	H3K4me1 Sigmoid Colon	0.0041	0.004	0.00494975	0.983881

## Sheet: H3K4me3
	Annotation	% SNPs	% h2g	(se)	PV
273	H3K4me3 HUES6 Cell Line	0.0128	0.0494217	0.00881764	3.2781e-05
322	H3K4me3 Penis Foreskin Keratinocyte Primary Cells	0.01445	0.055	0.00989949	4.20044e-05
257	H3K4me3 Duodenum Mucosa	0.0176	0.0530575	0.00952632	0.000197603
282	H3K4me3 Rectal Mucosa	0.0164	0.0518164	0.00952632	0.000201007
281	H3K4me3 Pancreatic Islets	0.0113	0.0410868	0.0081087	0.000239308
277	H3K4me3 iPS-20b Cell Line	0.0187	0.0556223	0.0102348	0.000309117
291	H3K4me3 Gastric	0.002	0.023	0.006	0.000465258
275	H3K4me3 iPS-15b Cell Line	0.0097	0.0355747	0.0073994	0.000470771
260	H3K4me3 ES-WA7 Cell Line	0.0021	0.026	0.007	0.000639495
336	H3K4me3 Fetal Intestine Small	0.0061	0.0258	0.00597928	0.000985219
255	H3K4me3 Colonic Mucosa	0.00705	0.0289503	0.00668965	0.00106128
263	H3K4me3 Fetal Kidney	0.00355	0.0183177	0.00455554	0.00118823
309	H3K4me3 Small Intestine	0.0016	0.021	0.006	0.00122355
297	H3K4me3 H9 Cell Line	0.00535	0.0243862	0.00597928	0.00145406
302	H3K4me3 Lung	0.0019	0.021	0.006	0.0014559
295	H3K4me3 H1 Derived Mesenchymal Stem Cells	0.002	0.024	0.007	0.00167307
294	H3K4me3 H1 Cell Line	0.0061	0.0248276	0.00597928	0.00173571
276	H3K4me3 iPS-18 Cell Line	0.0125	0.039	0.00848528	0.00178984
283	H3K4me3 Rectal Smooth Muscle	0.0089	0.0318597	0.0073994	0.00191623
335	H3K4me3 Fetal Intestine Large	0.00575	0.0240345	0.00597928	0.00222837
271	H3K4me3 HUES48 Cell Line	0.0115	0.0358717	0.0081087	0.00265036
228	H3K4me3 Adult Kidney	0.0157	0.0415623	0.00881764	0.00335684
305	H3K4me3 Psoas Muscle	0.00455	0.0205385	0.00552547	0.00380859
245	H3K4me3 CD4+ CD25- CD45RO+ Memory Primary Cells	0.00615	-0.00752	0.0048	0.00440064
340	H3K4me3 Fetal Stomach	0.00525	0.022269	0.00597928	0.00442269
259	H3K4me3 ES-I3 Cell Line	0.00915	0.0295747	0.0073994	0.0057746
320	H3K4me3 Pancreatic Islets	0.00595	0.0215	0.00565685	0.00597997
272	H3K4me3 HUES64 Cell Line	0.01055	0.0313057	0.0081087	0.0104769
313	H3K4me3 Breast Myoepithelial Cells	0.0085	0.0265	0.00707107	0.0109095
327	H3K4me3-4star	0.00535	0.0205034	0.00597928	0.0112663
226	H3K4me3 Adipose Derived Mesenchymal Stem Cell Cultured Cells	0.03185	0.062	0.0127279	0.0178455
321	H3K4me3 Penis Foreskin Fibroblast Primary Cells	0.03745	0.0682847	0.0130671	0.0182893
288	H3K4me3 Adult Liver	0.0066	0.0205655	0.00597928	0.0195093
265	H3K4me3 H1 Cell Line	0.0037	0.01484	0.0048	0.0202958
285	H3K4me3 Stomach Mucosa	0.00325	0.01372	0.0048	0.0291649
234	H3K4me3 Brain Hippocampus Middle	0.01595	0.036	0.00919239	0.0291721
258	H3K4me3 Duodenum Smooth Muscle	0.0162	0.0346613	0.00881764	0.0362883
317	H3K4me3 H1 Cell Line	0.0025	0.015	0.006	0.0372208
286	H3K4me3 Stomach Smooth Muscle	0.02085	0.0419834	0.0102348	0.0389363
318	H3K4me3 Neurosphere Cultured Cells Cortex Derived	0.0057	0.0173862	0.00597928	0.0506477
292	H3K4me3 H1 BMP4 Derived Mesendoderm Cultured Cells	0.00365	0.01276	0.0048	0.0577071
324	H3K4me3 Peripheral Blood Mononuclear Primary Cells	0.00465	-0.00376471	0.00455554	0.0647273
307	H3K4me3 Right Ventricle	0.0052	0.0151462	0.00552547	0.0718516
229	H3K4me3 Adult Liver	0.0115	0.0242172	0.0073994	0.0856728
246	H3K4me3 CD4+ CD25- IL17+ PMA-Ionomcyin stimulated Th17 Primary Cells	0.00985	-0.001	0.00636396	0.0882107
339	H3K4me3 Fetal Placenta	0.0037	0.01132	0.0048	0.112399
333	H3K4me3 CD8 Primary Cells	0.00615	-0.00209735	0.00526804	0.117455
290	H3K4me3 Esophagus	0.0038	0.0106588	0.00455554	0.13217
256	H3K4me3 Colon Smooth Muscle	0.01185	0.0239359	0.0081087	0.136098
238	H3K4me3 CD15 Primary Cells	0.01155	0.0223348	0.0073994	0.14497
299	H3K4me3 iPS DF 19 11 Cell Line	0.00335	0.00965882	0.00455554	0.166093
233	H3K4me3 Brain Cingulate Gyrus	0.01445	0.0265815	0.00881764	0.168878
319	H3K4me3 Neurosphere Cultured Cells Ganglionic Eminence Derived	0.00775	0.016895	0.00668965	0.171612
304	H3K4me3 Pancreas	0.0033	0.00881081	0.00406867	0.175593
289	H3K4me3 Aorta	0.00495	0.0120708	0.00526804	0.176472
266	H3K4me3 H9 Derived Neuronal Progenitor Cultured Cells	0.006	0.0135	0.00565685	0.184898
250	H3K4me3 CD4 Memory Primary Cells	0.00895	0.00108965	0.00597928	0.188645
249	H3K4me3 CD4+ CD25- Th Primary Cells	0.0081	0.000855172	0.00597928	0.225644
293	H3K4me3 H1 BMP4 Derived Trophoblast Cultured Cells	0.0028	0.01	0.006	0.230139
330	H3K4me3 CD3 Primary Cells	0.00665	0.000469026	0.00526804	0.240677
303	H3K4me3 Ovary	0.0052	0.0110354	0.00526804	0.267992
325	H3K4me3 Placenta Amnion	0.0025	-0.003	0.005	0.271332
239	H3K4me3 CD19 Primary Cells	0.0084	0.0152683	0.00624695	0.271566
338	H3K4me3 Fetal Muscle Trunk	0.00435	0.0095	0.00494975	0.298128
341	H3K4me3 Fetal Thymus	0.005	0	0.00494975	0.312422
267	H3K4me3 H9 Derived Neuron Cultured Cells	0.0076	0.014	0.00636396	0.314578
280	H3K4me3 Muscle Satellite Cultured Cells	0.0178	0.0275	0.00989949	0.327161
252	H3K4me3 CD8 Memory Primary Cells	0.00905	0.003	0.00636396	0.341774
337	H3K4me3 Fetal Muscle Leg	0.00515	0.0105	0.00565685	0.344273
236	H3K4me3 Brain Mid Frontal Lobe	0.01255	0.02	0.0081087	0.358218
237	H3K4me3 Brain Substantia Nigra	0.01115	0.018	0.00777818	0.378497
254	H3K4me3 Chondrocytes from Bone Marrow Derived Mesenchymal Stem Cell Cultured Cells	0.0267	0.0365	0.0113137	0.386377
253	H3K4me3 CD8 Naive Primary Cells	0.00785	0.00273793	0.00597928	0.392571
270	H3K4me3 hESC Derived CD56+ Mesoderm Cultured Cells	0.0057	0.0105	0.00565685	0.396144
244	H3K4me3 CD4+ CD25- CD45RA+ Naive Primary Cells	0.00935	0.0148177	0.00668965	0.413737
310	H3K4me3 Thymus	0.00445	0.000847059	0.00455554	0.429007
332	H3K4me3 CD56 Primary Cells	0.0042	0.00765882	0.00455554	0.447699
274	H3K4me3 iPS-11a Cell Line	0.00345	0.00684706	0.00455554	0.45585
300	H3K4me3 iPS DF 6 9 Cell Line	0.0029	0.006	0.00424264	0.464977
241	H3K4me3 CD34 Primary Cells	0.00615	0.01	0.00565685	0.496131
235	H3K4me3 Brain Inferior Temporal Lobe	0.01425	0.02	0.00848528	0.497997
231	H3K4me3 Brain Angular Gyrus	0.0062	0.01	0.00565685	0.501742
306	H3K4me3 Right Atrium	0.0062	0.01	0.00565685	0.501742
248	H3K4me3 CD4+ CD25int CD127+ Tmem Primary Cells	0.0072	0.00353103	0.00597928	0.53947
296	H3K4me3 H1 Derived Neuronal Progenitor Cultured Cells	0.00455	0.0075	0.00494975	0.551182
268	H3K4me3 hESC Derived CD184+ Endoderm Cultured Cells	0.02245	0.0283468	0.0102348	0.564512
247	H3K4me3 CD4+ CD25- IL17- PMA-Ionomycin stimulated MACS purified Th Primary Cells	0.01545	0.011	0.00777818	0.567245
328	H3K4me3 CD14 Primary Cells	0.00425	0.00169412	0.00455554	0.574764
326	H3K4me3 Placenta Chorion Smooth	0.00355	0.00140984	0.00384111	0.577409
269	H3K4me3 hESC Derived CD56+ Ectoderm Cultured Cells	0.005	0.00786726	0.00526804	0.586253
278	H3K4me3 Mesenchymal Stem Cell Derived Adipocyte Cultured Cells	0.02735	0.0335	0.0113137	0.586725
323	H3K4me3 Penis Foreskin Melanocyte Primary Cells	0.01205	0.008	0.00777818	0.602584
232	H3K4me3 Brain Anterior Caudate	0.01645	0.0209617	0.00881764	0.608887
334	H3K4me3 Fetal Adrenal Gland	0.00505	0.0075	0.00494975	0.620618
227	H3K4me3 Adipose Nuclei	0.02575	0.0305	0.0106066	0.654273
230	H3K4me3 Bone Marrow Derived Mesenchymal Stem Cell Cultured Cells	0.0275	0.0325	0.0113137	0.658531
279	H3K4me3 Mobilized CD34 Primary Cells	0.0207	0.025	0.00989949	0.664023
329	H3K4me3 CD19 Primary Cells	0.0044	0.0065	0.00494975	0.671373
312	H3K4me3 Breast Fibroblast Primary Cells	0.0021	0	0.005	0.674485
301	H3K4me3 Left Ventricle	0.0039	0.00581176	0.00455554	0.674736
242	H3K4me3 CD3 Primary Cells	0.01065	0.0130552	0.00668965	0.719185
240	H3K4me3 CD34 Cultured Cells	0.00635	0.00460177	0.00526804	0.739998
243	H3K4me3 CD4+ CD25+ CD127- Treg Primary Cells	0.0103	0.0125	0.00707107	0.755704
287	H3K4me3 Treg Primary Cells	0.02105	0.0185	0.00919239	0.78147
251	H3K4me3 CD4 Naive Primary Cells	0.0103	0.00847514	0.00668965	0.785015
311	H3K4me3 Brain Germinal Matrix	0.00605	0.0075	0.00565685	0.797699
262	H3K4me3 Fetal Heart	0.0052	0.004	0.00494975	0.808442
308	H3K4me3 Sigmoid Colon	0.002	0.001	0.005	0.841481
331	H3K4me3 CD4 Primary Cells	0.009	0.008	0.00636396	0.875139
298	H3K4me3 IMR90 Cell Line	0.0062	0.007	0.00565685	0.887537
264	H3K4me3 Fetal Lung	0.0092	0.0085	0.00636396	0.912414
314	H3K4me3 Breast vHMEC	0.0036	0.004	0.00424264	0.924886
261	H3K4me3 Fetal Brain	0.0027	0.003	0.005	0.952156
284	H3K4me3 Skeletal Muscle	0.02165	0.0222423	0.0102348	0.953853
316	H3K4me3 Fetal Brain	0.0071	0.007	0.00565685	0.985896
315	H3K4me3 CD8 Naive Primary Cells	0.0027	0.00263934	0.00384111	0.987401

## Sheet: H3K9ac
	Annotation	% SNPs	% h2g	(se)	PV
355	H3K9ac Colonic Mucosa	0.01945	0.0879044	0.0109431	3.96229e-10
372	H3K9ac Rectal Mucosa	0.0156	0.0660575	0.00952632	1.17948e-07
357	H3K9ac Duodenum Mucosa	0.01425	0.0543418	0.00881764	5.44735e-06
360	H3K9ac Fetal Kidney	0.00295	0.024	0.00494975	2.11169e-05
385	H3K9ac Penis Foreskin Keratinocyte Primary Cells	0.0251	0.073	0.0113137	2.29773e-05
344	H3K9ac Adult Kidney	0.0105	0.042	0.00777818	5.12629e-05
361	H3K9ac Fetal Lung	0.0141	0.051	0.00919239	5.96501e-05
379	H3K9ac H1 Derived Mesenchymal Stem Cells	0.0014	0.024	0.006	0.000165442
373	H3K9ac Rectal Smooth Muscle	0.0019	0.028	0.007	0.000192568
375	H3K9ac Stomach Mucosa	0.0115	0.0425	0.00848528	0.000258806
342	H3K9ac Adipose Derived Mesenchymal Stem Cell Cultured Cells	0.0539	0.102178	0.0158981	0.0023919
345	H3K9ac Adult Liver	0.01475	0.0408019	0.00881764	0.00313154
358	H3K9ac ES-I3 Cell Line	0.00935	0.0306471	0.0073994	0.00399934
370	H3K9ac Muscle Satellite Cultured Cells	0.0306	0.0646868	0.0123592	0.00581555
371	H3K9ac Pancreatic Islets	0.0035	0.0154706	0.00455554	0.00859645
354	H3K9ac Chondrocytes from Bone Marrow Derived Mesenchymal Stem Cell Cultured Cells	0.03375	0.0635	0.0127279	0.0194194
384	H3K9ac Fetal Brain	0.00925	0.0263575	0.0073994	0.0207773
369	H3K9ac Mesenchymal Stem Cell Derived Adipocyte Cultured Cells	0.0363	0.0611766	0.0130671	0.0569422
368	H3K9ac iPS-20b Cell Line	0.01805	0.0336493	0.00952632	0.101527
366	H3K9ac iPS-15b Cell Line	0.0032	0.01	0.00424264	0.108984
346	H3K9ac Bone Marrow Derived Mesenchymal Stem Cell Cultured Cells	0.02315	0.04	0.0106066	0.112143
362	H3K9ac hESC Derived CD184+ Endoderm Cultured Cells	0.00515	0.013177	0.00526804	0.12758
383	H3K9ac Breast Myoepithelial Cells	0.0024	0.009	0.006	0.271332
377	H3K9ac H1 BMP4 Derived Mesendoderm Cultured Cells	0.00845	0.0160297	0.00696562	0.276525
365	H3K9ac HUES6 Cell Line	0.0103	0.0180724	0.0073994	0.29353
367	H3K9ac iPS-18 Cell Line	0.0059	0.0120621	0.00597928	0.302742
348	H3K9ac Brain Anterior Caudate	0.01365	0.0215	0.00848528	0.354898
349	H3K9ac Brain Cingulate Gyrus	0.0189	0.0105	0.00919239	0.360822
386	H3K9ac Peripheral Blood Mononuclear Primary Cells	0.0113	0.0055	0.00707107	0.412077
374	H3K9ac Skeletal Muscle	0.03245	0.0415	0.0113137	0.42376
343	H3K9ac Adipose Nuclei	0.03545	0.0451289	0.0123592	0.433551
352	H3K9ac Brain Mid Frontal Lobe	0.01395	0.008	0.00777818	0.444295
382	H3K9ac IMR90 Cell Line	0.01375	0.0187396	0.0081087	0.538329
364	H3K9ac HUES64 Cell Line	0.00805	0.0119226	0.00668965	0.562655
350	H3K9ac Brain Hippocampus Middle	0.017	0.0213003	0.00881764	0.625766
359	H3K9ac Fetal Heart	0.0218	0.0175	0.00919239	0.639943
351	H3K9ac Brain Inferior Temporal Lobe	0.01565	0.012	0.00848528	0.667082
376	H3K9ac Stomach Smooth Muscle	0.01495	0.0185	0.00848528	0.675675
347	H3K9ac Brain Angular Gyrus	0.0094	0.00689503	0.00668965	0.708066
380	H3K9ac H1 Derived Neuronal Progenitor Cultured Cells	0.0017	0.003	0.004	0.745181
363	H3K9ac HUES48 Cell Line	0.00435	0.00550588	0.00455554	0.799703
353	H3K9ac Brain Substantia Nigra	0.01745	0.0196198	0.00881764	0.805624
381	H3K9ac H9 Cell Line	0.0028	0.004	0.005	0.81033
356	H3K9ac Colon Smooth Muscle	0.0049	0.00538823	0.00455554	0.914651
378	H3K9ac H1 Cell Line	0.0031	0.00322951	0.00384111	0.973103

## Sheet: H3K27ac
	Annotation	% SNPs	% h2g	(se)	PV
462	PRCA_BED: LNCaP.H3K27ac.plusDHT	0.02855	0.221502	0.0162174	1.21453e-32
461	PRCA_BED: LNCaP.H3K27ac	0.02725	0.203575	0.0158041	6.6246e-29
99	H3K27ac LnCAP	0.02755	0.1355	0.0127279	2.2259e-17
80	H3K27ac Colon Crypt 3	0.04045	0.1495	0.013435	4.78473e-16
78	H3K27ac Colon Crypt 1	0.04845	0.165696	0.0144828	5.70158e-16
79	H3K27ac Colon Crypt 2	0.04	0.151205	0.013775	6.86118e-16
117	H3K27ac Pancreas	0.0221	0.09538	0.0102348	8.07307e-13
83	H3K27ac Fetal Intestine Large	0.0735	0.173155	0.0162174	7.99993e-10
82	H3K27ac Fetal Intestine	0.0669	0.16182	0.0155082	9.32189e-10
113	H3K27ac Gastric	0.06595	0.1465	0.0148492	5.81108e-08
90	H3K27ac HCT-116	0.02585	0.0806106	0.0105361	2.02051e-07
93	H3K27ac HMEC	0.0524	0.125927	0.0144828	3.8365e-07
107	H3K27ac Skeletal Muscle Myoblast	0.0393	0.0941011	0.0123592	9.24887e-06
89	H3K27ac HCC1954	0.0576	0.121	0.0148492	1.95843e-05
88	H3K27ac H2171	0.04795	0.102257	0.0130671	3.23882e-05
94	H3K27ac HSMMtube	0.0918	0.1605	0.0169706	5.1616e-05
121	H3K27ac Sigmoid Colon	0.0576	0.111347	0.013775	9.54898e-05
66	H3K27ac CD8 Memory 7pool	0.02165	-0.00454751	0.0073994	0.000399383
112	H3K27ac Esophagus	0.07095	0.122616	0.0151905	0.000670842
57	H3K27ac CD4 Memory Primary 7pool	0.0409	0.0115	0.0106066	0.00557372
100	H3K27ac MCF-7	0.01095	0.0292376	0.00668965	0.00626248
91	H3K27ac HeLa	0.03895	0.0680459	0.0116512	0.0125163
50	H3K27ac Brain Hippocampus Middle 150	0.0558	0.026	0.0120208	0.0131739
52	H3K27ac Brain Inferior Temporal Lobe	0.0576	0.0270147	0.0123592	0.013335
53	H3K27ac Brain Mid Frontal Lobe	0.0077	-0.00303529	0.00455554	0.0184463
92	H3K27ac HepG2	0.0101	0.0264406	0.00696562	0.0189815
105	H3K27ac panc1	0.02615	0.0476301	0.00952632	0.0241446
69	H3K27ac Duodenum Smooth Muscle	0.0546	0.0803931	0.0119586	0.0310154
49	H3K27ac Brain Cingulate Gyrus	0.05015	0.0266514	0.0116512	0.0437121
63	H3K27ac CD4p CD25- CD45ROp Memory	0.02285	0.008	0.00777818	0.0562378
111	H3K27ac Bladder	0.01525	0.02816	0.0072	0.072964
104	H3K27ac Osteoblasts	0.1019	0.131	0.0169706	0.086394
62	H3K27ac CD4p CD25- CD45RAp Naive	0.0298	0.0457041	0.00952632	0.0950199
47	H3K27ac Brain Angular Gyrus	0.02325	0.00976226	0.0081087	0.096239
67	H3K27ac CD8 Naive 7pool	0.0092	0.000964602	0.00526804	0.117988
120	H3K27ac Right Ventricle	0.00895	0.002	0.00494975	0.160285
97	H3K27ac Jurkat	0.0248	0.0368211	0.00881764	0.172788
95	H3K27ac HUVEC	0.05045	0.0675	0.0127279	0.180384
101	H3K27ac MM1S	0.0255	0.0139393	0.00881764	0.189828
75	H3K27ac CD3	0.0182	0.00920297	0.00696562	0.196484
77	H3K27ac CD8 primary	0.0332	0.0460523	0.0102348	0.209209
98	H3K27ac K562	0.0227	0.0116613	0.00881764	0.210612
61	H3K27ac CD4p CD225int CD127p Tmem	0.0117	0.003	0.007	0.213921
108	H3K27ac u87	0.07225	0.05444	0.0144828	0.218794
71	H3K27ac Stomach Smooth Muscle	0.0476	0.03519	0.0102348	0.225309
45	H3K27ac Astrocytes	0.03645	0.049	0.0113137	0.267312
48	H3K27ac Brain Anterior Caudate	0.04855	0.036	0.0113137	0.267312
118	H3K27ac Psoas Muscle	0.04125	0.031	0.00989949	0.300479
68	H3K27ac CD8 Naive 8pool	0.0153	0.00842541	0.00668965	0.304117
114	H3K27ac Left Ventricle	0.07955	0.0665	0.013435	0.331378
102	H3K27ac NHDF-Ad	0.0364	0.0465752	0.0105361	0.334169
51	H3K27ac Brain Hippocampus Middle	0.0499	0.039	0.0113137	0.33533
109	H3K27ac Adrenal Gland	0.03225	0.023901	0.00881764	0.343712
73	H3K27ac CD19 primary	0.0251	0.0175	0.00848528	0.37043
115	H3K27ac Lung	0.08135	0.0937444	0.0144828	0.392108
60	H3K27ac CD4 Naive Primary 8pool	0.0124	0.007	0.00636396	0.396144
64	H3K27ac CD4p CD25- Il17- PMAstim Th	0.0492	0.0574092	0.0116512	0.481073
72	H3K27ac CD14	0.07615	0.0855	0.0141421	0.508519
70	H3K27ac Skeletal Muscle	0.06805	0.059892	0.0130671	0.53242
74	H3K27ac CD20	0.05	0.0575	0.0120208	0.532682
106	H3K27ac RPMI-8402	0.01995	0.0247396	0.0081087	0.554737
110	H3K27ac Aorta	0.05235	0.046	0.0113137	0.574616
56	H3K27ac CD34 Primary RO01549	0.01255	0.016	0.00636396	0.587739
84	H3K27ac Fetal muscle	0.0759	0.0835	0.0141421	0.59099
54	H3K27ac CD34 Primary RO01480	0.00945	0.0124138	0.00597928	0.620122
116	H3K27ac Ovary	0.03495	0.0306006	0.00881764	0.621831
103	H3K27ac NHLF	0.0357	0.0405	0.0106066	0.650874
87	H3K27ac H1	0.00755	0.01	0.00565685	0.66494
55	H3K27ac CD34 Primary RO01536	0.03555	0.04	0.0106066	0.674814
96	H3K27ac IMR90	0.01965	0.0166113	0.0081087	0.707851
81	H3K27ac DND41	0.03135	0.035	0.00989949	0.712347
76	H3K27ac CD56	0.03305	0.0365344	0.0102348	0.733517
65	H3K27ac CD4p CD25- Il17p PMAstim Th17	0.0313	0.0345	0.00989949	0.746507
46	H3K27ac Adipose Nuclei	0.07915	0.083	0.0141421	0.78544
85	H3K27ac Fetal Thymus	0.04105	0.04	0.0106066	0.921142
86	H3K27ac GM12878	0.0286	0.027852	0.00952632	0.937419
119	H3K27ac Right Atrium	0.05965	0.0595008	0.0123592	0.990369

## Sheet: Segmentations
	Annotation	% SNPs	% h2g	(se)	PV
408	Seg Repressed (HepG2)	0.74325	0.519	0.0247487	1.29179e-19
403	Seg Repressed (HeLa)	0.65775	0.426877	0.0300458	1.54136e-14
34	Seg Repressed (LCL)	0.7411	0.592178	0.0240104	5.56153e-10
41	Seg Repressed (ES cells)	0.7612	0.644304	0.0243875	1.64097e-06
455	Seg Repressed (K562)	0.7653	0.66947	0.0225943	2.22182e-05
40	Seg Enhancer (ES cells)	0.0079	0.0382896	0.0073994	4.00772e-05
405	Seg Weak enhancer (HeLa)	0.00805	0.0367873	0.0073994	0.000102863
407	Seg Enhancer (HepG2)	0.009	0.036	0.00777818	0.000518039
443	Seg Repressed (HUVEC)	0.6584	0.563	0.0275772	0.000541412
444	Seg Transcribed (HUVEC)	0.1972	0.1275	0.0233345	0.00281738
410	Seg TSS (HepG2)	0.0052	0.032	0.009	0.00290346
37	Seg Weak enhancer (LCL)	0.0065	0.0259503	0.00668965	0.00364308
32	Seg CTCF binding (LCL)	0.0117	0.033	0.00848528	0.0120653
409	Seg Transcribed (HepG2)	0.11735	0.161581	0.0176353	0.0121374
402	Seg Enhancer (HeLa)	0.01385	0.0358211	0.00881764	0.0127127
454	Seg Enhancer (K562)	0.00945	-0.0035	0.00636396	0.0418613
33	Seg Enhancer (LCL)	0.014	0.0267623	0.0081087	0.115511
453	Seg CTCF binding (K562)	0.01465	0.025	0.00881764	0.240482
36	Seg TSS (LCL)	0.0075	0.017	0.009	0.291171
441	Seg CTCF binding (HUVEC)	0.01155	0.019	0.00777818	0.338159
442	Seg Enhancer (HUVEC)	0.0218	0.0318496	0.0105361	0.340173
35	Seg Transcribed (LCL)	0.12425	0.139693	0.018344	0.399854
42	Seg Trascribed (ES cells)	0.0725	0.062362	0.0147988	0.493308
401	Seg CTCF (HeLa)	0.01585	0.02	0.00919239	0.651658
39	Seg CTCF binding (ES cells)	0.0149	0.012	0.00848528	0.732525
404	Seg Transcribed (HeLa)	0.19605	0.190345	0.0250948	0.820164
544	Seg TSS (HUVEC)	0.0029	0.002	0.005	0.857153
406	Seg CTCF binding (HepG2)	0.0126	0.013	0.00777818	0.958986
456	Seg Transcribed (K562)	0.09775	0.0982641	0.0162174	0.974708
43	Seg Weak enhancer (ES cells)	0.0165	0.0165	0.00919239	1

## Sheet: Hierarchy
				marginal heritability
MODEL CATEGORY	ID#	Annotation	% SNPs	% h2g	(se)	PV
LnCaP: H3k27ac	462	PRCA_BED: LNCaP.H3K27ac.plusDHT	0.02855	0.221502	0.0162174	1.21453e-32
	461	PRCA_BED: LNCaP.H3K27ac	0.02725	0.203575	0.0158041	6.6246e-29
ARBS	8	PRCA_BED: ARBS	0.01475	0.107359	0.0119586	9.62346e-15
LnCaP: FOXA1	460	PRCA_BED: LNCaP.FOXA1.plusminus.DHT	0.02605	0.094419	0.0130671	1.67571e-07
LnCaP: H3k4me1	463	PRCA_BED: LNCaP.H3K4me1.plusminus.DHT	0.03735	0.112561	0.0144828	2.06758e-07
LnCaP: DHS	459	DNAse Prostate cancer (LnCAP)	0.031	0.166547	0.0155082	2.32341e-18
	458	PRCA_BED: LNCaP.DNaseI.ENCODE.plusminusAndrogen	0.04245	0.149167	0.0158981	1.91261e-11
	464	DNAse LnCAP	0.0152	0.0867422	0.0109431	6.24807e-11
	511	DNAse Prostate cancer (LNCaP Androgen)	0.008	0.058	0.00848528	3.80266e-09
	537	DNAse Prostate cancer (LnCAP)	0.0187	0.0844092	0.0116512	1.70355e-08
DHS prostate	478	DNAse Prostate epithelium (PrEC)	0.02835	0.1215	0.0141421	4.49711e-11
	479	DNAse PrEC	0.01535	0.0745	0.0106066	2.45102e-08
	477	PRCA_BED: PrEC.DNAseI	0.0118	0.064	0.00989949	1.34214e-07
DHS cancer	418	DNAse Promyelocytic leukemia	0.02795	0.1195	0.0127279	6.34539e-13
	398	DNAse Colorectal carcinoma	0.01995	0.0939793	0.0119586	5.99765e-10
	11	DNAse Colorectal cancer	0.0156	0.0786912	0.0102348	7.07521e-10
	411	DNAse Liver carcinoma	0.01255	0.064	0.00919239	2.18065e-08
	1	DNAse Aveolar epithelium cancer	0.02215	0.087	0.0120208	6.85966e-08
	476	DNAse Pancreatic carcinoma	0.02685	0.0933431	0.0126691	1.53389e-07
	523	DNAse Breast epithelial cancer	0.00845	0.0453283	0.0081087	5.41596e-06
	466	DNAse Mammary gland cancer	0.023	0.076	0.0120208	1.0384e-05
	538	DNAse Mammary gland cancer	0.0132	0.0549644	0.00952632	1.16463e-05
	512	DNAse Mammary gland cancer	0.00925	0.0439358	0.0081087	1.88909e-05
	527	DNAse Aveolar epithelium cancer	0.0113	0.049	0.00919239	4.10979e-05
H3k4me1 (other)	208	H3K4me1 Penis Foreskin Keratinocyte Primary Cells	0.0784	0.246	0.0205061	3.00368e-16
	207	H3K4me1 Penis Foreskin Fibroblast Primary Cells	0.10535	0.2405	0.0205061	4.3769e-11
	175	H3K4me1 Rectal Mucosa	0.05005	0.1555	0.0162635	8.94042e-11
	220	H3K4me1 Fetal Intestine Small	0.05005	0.144639	0.0155082	1.06532e-09
	219	H3K4me1 Fetal Intestine Large	0.04305	0.13	0.0148492	4.75527e-09
	153	H3K4me1 Duodenum Mucosa	0.07205	0.171882	0.0180208	3.02757e-08
	185	H3K4me1 H1 Derived Mesenchymal Stem Cells	0.03125	0.0975	0.0127279	1.93901e-07
	178	H3K4me1 Stomach Mucosa	0.05	0.1295	0.0155564	3.21386e-07
	151	H3K4me1 Colonic Mucosa	0.0309	0.095	0.0127279	4.74935e-07
	200	H3K4me1 Breast Myoepithelial Cells	0.0674	0.146588	0.0169264	2.89206e-06
	164	H3K4me1 hESC Derived CD56+ Mesoderm Cultured Cells	0.0583	0.131528	0.0162174	6.3192e-06
	192	H3K4me1 Pancreas	0.03575	0.0927708	0.0130671	1.27895e-05
	201	H3K4me1 Breast vHMEC	0.048	0.117067	0.0158981	1.39684e-05
	173	H3K4me1 Muscle Satellite Cultured Cells	0.0886	0.172028	0.0194358	1.76689e-05
	140	H3K4me1 CD4+ CD25- CD45RA+ Naive Primary Cells	0.04845	0.1045	0.0141421	7.39104e-05
	188	H3K4me1 iPS DF 19 11 Cell Line	0.0099	0.0405	0.00777818	8.35142e-05
H3k27ac (other)	80	H3K27ac Colon Crypt 3	0.04045	0.1495	0.013435	4.78473e-16
	78	H3K27ac Colon Crypt 1	0.04845	0.165696	0.0144828	5.70158e-16
	79	H3K27ac Colon Crypt 2	0.04	0.151205	0.013775	6.86118e-16
	117	H3K27ac Pancreas	0.0221	0.09538	0.0102348	8.07307e-13
	83	H3K27ac Fetal Intestine Large	0.0735	0.173155	0.0162174	7.99993e-10
	82	H3K27ac Fetal Intestine	0.0669	0.16182	0.0155082	9.32189e-10
	113	H3K27ac Gastric	0.06595	0.1465	0.0148492	5.81108e-08
	90	H3K27ac HCT-116	0.02585	0.0806106	0.0105361	2.02051e-07
	93	H3K27ac HMEC	0.0524	0.125927	0.0144828	3.8365e-07
	107	H3K27ac Skeletal Muscle Myoblast	0.0393	0.0941011	0.0123592	9.24887e-06
	89	H3K27ac HCC1954	0.0576	0.121	0.0148492	1.95843e-05
	88	H3K27ac H2171	0.04795	0.102257	0.0130671	3.23882e-05
	94	H3K27ac HSMMtube	0.0918	0.1605	0.0169706	5.1616e-05
DHS (other)	419	DNAse Mammary epithelium	0.02565	0.128078	0.013775	1.03968e-13
	399	DNAse Esophageal epithelium	0.03575	0.128279	0.0151905	1.12033e-09
	482	DNAse Small airway epithelium	0.03415	0.114781	0.0144828	2.58578e-08
	487	DNAse Mammary epithelium	0.03435	0.111536	0.0144828	9.84684e-08
	400	DNAse HeLa	0.02955	0.1	0.013435	1.57341e-07
	472	DNAse Epidermal keratinocytes	0.02635	0.0895	0.0127279	6.99391e-07
	434	DNAse Renal cortex	0.03605	0.104501	0.0144828	2.28591e-06
	25	DNAse Fetal muscle	0.05595	0.1275	0.0169706	2.48537e-05
	541	DNAse Lung fibroblast	0.03105	0.0872825	0.013775	4.46077e-05
	26	DNAse Fetal skin	0.03045	0.0845	0.013435	5.74455e-05
repressed	408	Seg Repressed (HepG2)	0.74325	0.519	0.0247487	1.29179e-19
	403	Seg Repressed (HeLa)	0.65775	0.426877	0.0300458	1.54136e-14
	34	Seg Repressed (LCL)	0.7411	0.592178	0.0240104	5.56153e-10
	41	Seg Repressed (ES cells)	0.7612	0.644304	0.0243875	1.64097e-06
	455	Seg Repressed (K562)	0.7653	0.66947	0.0225943	2.22182e-05

## Sheet: Conditional
ID#	Annotation	% SNP	% h2g	%h2g se	PV
25	DNAse Fetal muscle	0.03535	0.0177852	0.0156867	0.262832
26	DNAse Fetal skin	0.01675	0.00645609	0.0114538	0.368794
78	H3K27ac Colon Crypt 1	0.0334	0.0930751	0.0146826	4.81666e-05
79	H3K27ac Colon Crypt 2	0.0269	0.0773584	0.0133405	0.000155348
80	H3K27ac Colon Crypt 3	0.0268	0.0938056	0.0139578	1.58208e-06
82	H3K27ac Fetal Intestine	0.05155	0.0683471	0.0161063	0.296999
83	H3K27ac Fetal Intestine Large	0.0581	0.0667045	0.0168931	0.610506
88	H3K27ac H2171	0.0402	0.0368545	0.0146421	0.819269
89	H3K27ac HCC1954	0.03965	0.0410348	0.0145025	0.923927
90	H3K27ac HCT-116	0.01375	0.023998	0.00934828	0.272974
93	H3K27ac HMEC	0.03685	0.0386903	0.0142171	0.897004
94	H3K27ac HSMMtube	0.07895	0.0707236	0.018707	0.66012
107	H3K27ac Skeletal Muscle Myoblast	0.0288	0.0421892	0.0127132	0.29226
113	H3K27ac Gastric	0.0463	0.0674232	0.0151269	0.162593
117	H3K27ac Pancreas	0.01315	0.0627568	0.0101545	1.03313e-06
140	H3K4me1 CD4+ CD25- CD45RA+ Naive Primary Cells	0.0349	0.0393242	0.0138568	0.749516
151	H3K4me1 Colonic Mucosa	0.0162	0.0245109	0.0112417	0.459731
153	H3K4me1 Duodenum Mucosa	0.047	0.0532093	0.0175567	0.723584
164	H3K4me1 hESC Derived CD56+ Mesoderm Cultured Cells	0.042	0.0491077	0.0169682	0.6753
173	H3K4me1 Muscle Satellite Cultured Cells	0.06305	0.0577636	0.0195763	0.787128
175	H3K4me1 Rectal Mucosa	0.02835	0.0528245	0.0144353	0.089989
178	H3K4me1 Stomach Mucosa	0.0286	0.0374685	0.0143195	0.535698
185	H3K4me1 H1 Derived Mesenchymal Stem Cells	0.01885	0.0251284	0.0119219	0.598453
188	H3K4me1 iPS DF 19 11 Cell Line	0.0056	0.00672192	0.00673612	0.867722
192	H3K4me1 Pancreas	0.02155	0.0328984	0.0125756	0.366839
200	H3K4me1 Breast Myoepithelial Cells	0.05165	0.0662423	0.0177347	0.410616
201	H3K4me1 Breast vHMEC	0.03035	0.0236506	0.0149875	0.654877
207	H3K4me1 Penis Foreskin Fibroblast Primary Cells	0.0762	0.080237	0.0208444	0.846433
208	H3K4me1 Penis Foreskin Keratinocyte Primary Cells	0.0513	0.0713294	0.0189605	0.290795
219	H3K4me1 Fetal Intestine Large	0.0281	0.0321078	0.014065	0.775686
220	H3K4me1 Fetal Intestine Small	0.0333	0.0630807	0.0152479	0.0508076
273	H3K4me3 HUES6 Cell Line	0.0057	0.014348	0.00683893	0.206039
322	H3K4me3 Penis Foreskin Keratinocyte Primary Cells	0.00475	0.0190922	0.00683893	0.0359809
344	H3K9ac Adult Kidney	0.0039	0.00299609	0.00532934	0.865317
355	H3K9ac Colonic Mucosa	0.00775	0.0224194	0.00811669	0.0707133
357	H3K9ac Duodenum Mucosa	0.0051	0.0110178	0.00656204	0.367148
372	H3K9ac Rectal Mucosa	0.0051	0.00425	0.0065	0.895958
385	H3K9ac Penis Foreskin Keratinocyte Primary Cells	0.0145	0.0190028	0.0102989	0.661958
400	DNAse HeLa	0.00945	0.0268073	0.00902609	0.0544785
419	DNAse Mammary epithelium	0.0078	0.0216066	0.0084779	0.103411
434	DNAse Renal cortex	0.0148	0.00490087	0.0108023	0.35946
458	PRCA_BED: LNCaP.DNaseI.ENCODE.plusminusAndrogen	0.0212	0.0215576	0.0122282	0.97667
459	DNAse Prostate cancer (LnCAP)	0.01095	-0.00254101	0.0093249	0.147961
460	PRCA_BED: LNCaP.FOXA1.plusminus.DHT	0.0152	-0.01381	0.0105444	0.00593708
463	PRCA_BED: LNCaP.H3K4me1.plusminus.DHT	0.018	-0.00325961	0.0111805	0.0572373
464	DNAse LnCAP	0.0061	-0.00199196	0.00711558	0.255447
472	DNAse Epidermal keratinocytes	0.0094	0.00694112	0.00880225	0.779979
478	DNAse Prostate epithelium (PrEC)	0.00985	0.0256643	0.00948023	0.0952881
482	DNAse Small airway epithelium	0.0129	0.0145568	0.0106186	0.876012
487	DNAse Mammary epithelium	0.0133	0.00163497	0.0102672	0.255897
537	DNAse Prostate cancer (LnCAP)	0.00875	0.000977766	0.00859413	0.365802
541	DNAse Lung fibroblast	0.013	0.0318659	0.0107413	0.0790208

[truncated: 1 more sheets: Web Resources]
